# Supplementary material for: Declines in mental health associated with air pollution and temperature variability in China
Source: Nat Commun. 2019 May 15;10:2165. doi: 10.1038/s41467-019-10196-y (PMC6520357; doi:10.1038/s41467-019-10196-y)
Supplement: Supplementary file 5 — Source Data [file 41467_2019_10196_MOESM5_ESM.zip]

Archive with 8 entries (8 files):
- 184851_2_data_set_3693980_pq319m.txt
- 184851_2_data_set_3693981_pq317m.txt
- 184851_2_data_set_3693982_pq31sm.txt
- 184851_2_data_set_3693983_pq31fm.txt
- 184851_2_data_set_3693984_pq31pm.txt
- 184851_2_data_set_3693985_pps79z.gz
- 184851_2_data_set_3693986_ppsy9z.gz
- 184851_2_data_set_3693987_ppsv9z.gz
