# Supplementary material for: Declines in mental health associated with air pollution and temperature variability in China
Source: Nat Commun. 2019 May 15;10:2165. doi: 10.1038/s41467-019-10196-y (PMC6520357; doi:10.1038/s41467-019-10196-y)
Supplement: Supplementary file 5 — Source Data [file 41467_2019_10196_MOESM5_ESM.zip › 184851_2_data_set_3693981_pq317m.txt]

##############################################################
#R codes for the main models used in the following manuscript
#Declines in mental health associated with air pollution and temperature variability in China
#Authors: Tao Xue, Tong Zhu, Yixuan Zheng, Qiang Zhang

#The code is not utalized for runing, but to aid interpretation of the statistical models used in the study.
#For more information, questions, or data requirements, please email Dr. Tao Xue (xuetaogk@126.com).

#load the package used in statistical inference
library(mgcv)

#load the analyzed data
load("AGT.RData")

#construct the logit models used in the main-text (Table S3 & Figure 2)
for(y in c("score",paste("Q",1:6,sep="")))
  for(x in c("PM25","NDVI","TMP.mu","TMP.sd"))
  {
    f<-paste(y,"~",x,sep="")
    model1<-gam(as.formula(f),data = AGT,family=binomial)
    tmp0<-as.data.frame(summary(model1)$p.table)[x,]
    
    f<-paste(y,"~",x,"+s(lon, lat, bs = 'sos')",sep="")
    model2<-gam(as.formula(f),data = AGT,family=binomial)
    tmp1<-as.data.frame(summary(model2)$p.table)[x,]
    
    f<-paste(y,"~",x,"+s(lon, lat, bs = 'sos')+mig+edu_inc+BMI_chg+phyactive_chg+smoke_chg+drink_chg",sep="")
    model3<-gam(as.formula(f),data = AGT,family=binomial)
    tmp2<-as.data.frame(summary(model3)$p.table)[x,]
    
    f<-paste(y,"~",x,"+s(lon, lat, bs = 'sos')+urban+age+race+gender+education+income+marry+BMI+smoke+drink+phyactive+food",sep="")
    model4<-gam(as.formula(f),data = AGT,family=binomial)
    tmp3<-as.data.frame(summary(model4)$p.table)[x,]
    
    f<-paste(y,"~",x,"+s(lon, lat, bs = 'sos')+mig+edu_inc+BMI_chg+phyactive_chg+smoke_chg+drink_chg+urban+age+race+gender+education+income+marry+BMI+smoke+drink+phyactive+food",sep="")
    model5<-gam(as.formula(f),data = AGT,family=binomial)
    tmp4<-as.data.frame(summary(model5)$p.table)[x,]
    
    tmp=cbind(model=0:4,x=x,y=y,rbind(tmp0,tmp1,tmp2,tmp3,tmp4))
    if(y=="score"&x=="PM25") TabS3=tmp else TabS3<-rbind(TabS3,tmp)
  }


#construct the nonlinear models used in the main-text (Figure 1)
nonlinear.models<-list(PM25=NA,
              NDVI=NA,
              TMP.mu=NA,
              TMP.sd=NA)
for(y in c("score"))
  for(x in c("PM25","NDVI","TMP.mu","TMP.sd"))
  {
    f<-paste(y,"~s(",x,",bs='cr',fx=F)+s(lon, lat, bs = 'sos')+mig+edu_inc+BMI_chg+phyactive_chg+smoke_chg+drink_chg+urban+age+race+gender+education+income+marry+BMI+smoke+drink+phyactive+food",sep="")
    nonlinear.models[[x]]<-gam(as.formula(f), data = AGT,family = binomial)
  }


#construct the double-exposure models used in the main-text (Figure S)
n2<-combn(c("PM25","NDVI","TMP.mu","TMP.sd"),2)
n2=apply(n2,2,paste,collapse="+")
for(y in c("score"))
  for(x in n2)
  {
    f<-paste(y,"~",x,"+s(lon, lat, bs = 'sos')+mig+edu_inc+BMI_chg+phyactive_chg+smoke_chg+drink_chg+urban+age+race+gender+education+income+marry+BMI+smoke+drink+phyactive+food",sep="")
    m<-gam(as.formula(f),data = AGT,family = binomial)
    tmp=as.data.frame(summary(m)$p.table)
    id<-which(rownames(tmp)%in%c("PM25","NDVI","TMP.mu","TMP.sd"))
    tmp=tmp[id,]
    
    tmp=cbind(model=3,x=x,y=y,x2=rownames(tmp),tmp)
    if(y=="score"&x==n2[1]) TwoExpo.models=tmp else TwoExpo.models<-rbind(TwoExpo.models,tmp)
  }
