# Supplementary material for: Declines in mental health associated with air pollution and temperature variability in China
Source: Nat Commun. 2019 May 15;10:2165. doi: 10.1038/s41467-019-10196-y (PMC6520357; doi:10.1038/s41467-019-10196-y)
Supplement: Supplementary file 5 — Source Data [file 41467_2019_10196_MOESM5_ESM.zip › 184851_2_data_set_3693982_pq31sm.txt]

##############################################################
#R codes to generate Figure 1 in the following manuscript
#Declines in mental health associated with air pollution and temperature variability in China
#Authors: Tao Xue, Tong Zhu, Yixuan Zheng, Qiang Zhang
#For more information, questions, or data requirements, please email Dr. Tao Xue (xuetaogk@126.com).

library(ggplot2)
library(gridExtra)
load("3a Data of figure 1.RData")

Fig1<-ggplot(data=cbind(rbind(subset(data,x=="PM25"),
                              subset(data,x=="PM25")[1,]),ref=1))+
  geom_path(aes(x=y2,y=ref),linetype=1,col="grey")+
  geom_path(aes(x=y2,y=lo),linetype=2)+
  geom_path(aes(x=y2,y=up),linetype=2)+
  geom_path(aes(x=y2,y=mid))+
  geom_point(aes(x=y2,y=mid))+
  coord_radar()+
  theme_bw()+
  scale_x_continuous(limits=c(1,7),breaks=c(1:6),labels=parse(text=paste("italic(Q)[",1:6,"]",sep="")))+
  theme(axis.title.x = element_blank(),panel.grid.minor.x=element_blank(),
        panel.grid.major.y=element_blank(),
        text=element_text(family='Times'))+
  ylab(expression("Odds Ratio per"~10~mu~g~m^'-3'~"increment of"~PM[2.5]))

Fig2<-ggplot(data=cbind(rbind(subset(data,x=="NDVI"),
                              subset(data,x=="NDVI")[1,]),ref=1))+
  geom_path(aes(x=y2,y=ref),linetype=1,col="grey")+
  geom_path(aes(x=y2,y=lo),linetype=2)+
  geom_path(aes(x=y2,y=up),linetype=2)+
  geom_path(aes(x=y2,y=mid))+
  geom_point(aes(x=y2,y=mid))+
  coord_radar()+
  theme_bw()+
  scale_x_continuous(limits=c(1,7),breaks=c(1:6),labels=parse(text=paste("italic(Q)[",1:6,"]",sep="")))+
  theme(axis.title.x = element_blank(),panel.grid.minor.x=element_blank(),
        panel.grid.major.y=element_blank(),
        text=element_text(family='Times'))+
  ylab(expression("Odds Ratio per"~0.05~"increment of"~NDVI))

Fig3<-ggplot(data=cbind(rbind(subset(data,x=="TMP.mu"),
                              subset(data,x=="TMP.mu")[1,]),ref=1))+
  geom_path(aes(x=y2,y=ref),linetype=1,col="grey")+
  geom_path(aes(x=y2,y=lo),linetype=2)+
  geom_path(aes(x=y2,y=up),linetype=2)+
  geom_path(aes(x=y2,y=mid))+
  geom_point(aes(x=y2,y=mid))+
  coord_radar()+
  theme_bw()+
  scale_x_continuous(limits=c(1,7),breaks=c(1:6),labels=parse(text=paste("italic(Q)[",1:6,"]",sep="")))+
  theme(axis.title.x = element_blank(),panel.grid.minor.x=element_blank(),
        panel.grid.major.y=element_blank(),
        text=element_text(family='Times'))+
  ylab(expression("Odds Ratio per"~1~degree~C~"increment of"~mu[T]))

Fig4<-ggplot(data=cbind(rbind(subset(data,x=="TMP.sd"),
                              subset(data,x=="TMP.sd")[1,]),ref=1))+
  geom_path(aes(x=y2,y=ref),linetype=1,col="grey")+
  geom_path(aes(x=y2,y=lo),linetype=2)+
  geom_path(aes(x=y2,y=up),linetype=2)+
  geom_path(aes(x=y2,y=mid))+
  geom_point(aes(x=y2,y=mid))+
  coord_radar()+
  theme_bw()+
  scale_x_continuous(limits=c(1,7),breaks=c(1:6),labels=parse(text=paste("italic(Q)[",1:6,"]",sep="")))+
  theme(axis.title.x = element_blank(),panel.grid.minor.x=element_blank(),
        panel.grid.major.y=element_blank(),
        text=element_text(family='Times'))+
  ylab(expression("Odds Ratio per"~1~degree~C~"increment of"~sigma[T]))

pdf("Figure 1.pdf",height=7,width=7.2)
grid.arrange(Fig1,Fig2,Fig3,Fig4)
dev.off()
