# Supplementary material for: Declines in mental health associated with air pollution and temperature variability in China
Source: Nat Commun. 2019 May 15;10:2165. doi: 10.1038/s41467-019-10196-y (PMC6520357; doi:10.1038/s41467-019-10196-y)
Supplement: Supplementary file 5 — Source Data [file 41467_2019_10196_MOESM5_ESM.zip › 184851_2_data_set_3693983_pq31fm.txt]

##############################################################
#R codes to generate Figure 2 in the following manuscript
#Declines in mental health associated with air pollution and temperature variability in China
#Authors: Tao Xue, Tong Zhu, Yixuan Zheng, Qiang Zhang
#For more information, questions, or data requirements, please email Dr. Tao Xue (xuetaogk@126.com).

library(ggplot2)
library(gridExtra)
load("3b Data of figure 2.RData")
Fig1<-ggplot(data=data1$prd)+
  geom_hline(aes(yintercept=1-data1$lo0),linetype=1,color="grey50")+
  geom_col(data=data1$frq,aes(x=x,y=den2),fill="grey70",alpha=0.5)+
  geom_path(aes(x=x,y=lo-data1$lo0),linetype=2)+
  geom_path(aes(x=x,y=up-data1$lo0),linetype=2)+
  geom_path(aes(x=x,y=fit-data1$lo0))+
  theme_classic()+
  xlab(expression(PM[2.5]~change~(mu~g~m^'-3')))+
  ylab("Odds ratio")+
  scale_y_continuous(breaks=seq(0,2,0.2)-data1$lo0,labels=seq(0,2,0.2),
                     sec.axis = dup_axis(~.,breaks=seq(0,20,2)*data1$scl,labels=seq(0,20,2),name=expression("Probability density [% per (2" ~ mu ~ g~m^'-3' ~ ")]")))+
  theme(axis.text.y.right = element_text(color="grey70"),
        axis.title.y.right = element_text(color="grey70"),
        text=element_text(family='Times'))

Fig2<-ggplot(data=data2$prd)+
  geom_hline(aes(yintercept=1-data2$lo0),linetype=1,color="grey50")+
  geom_col(data=data2$frq,aes(x=x/10000,y=den2),fill="grey70",alpha=0.5)+
  geom_path(aes(x=x/10000,y=lo-data2$lo0),linetype=2)+
  geom_path(aes(x=x/10000,y=up-data2$lo0),linetype=2)+
  geom_path(aes(x=x/10000,y=fit-data2$lo0))+
  theme_classic()+
  xlab(expression("NDVI change"))+
  ylab("Odds ratio")+
  scale_y_continuous(breaks=seq(0,2,0.1)-data2$lo0,labels=seq(0,2,0.1),
                     sec.axis = dup_axis(~.,breaks=seq(0,20,2)*data2$scl,labels=seq(0,20,2),name=expression("Probability density (% per " ~ "0.01" ~ ")")))+
  theme(axis.text.y.right = element_text(color="grey70"),
        axis.title.y.right = element_text(color="grey70"),
        text=element_text(family='Times'))

Fig3<-ggplot(data=data3$prd)+
  geom_hline(aes(yintercept=1-data3$lo0),linetype=1,color="grey50")+
  geom_col(data=data3$frq,aes(x=x,y=den2),fill="grey70",alpha=0.5)+
  geom_path(aes(x=x,y=lo-data3$lo0),linetype=2)+
  geom_path(aes(x=x,y=up-data3$lo0),linetype=2)+
  geom_path(aes(x=x,y=fit-data3$lo0))+
  theme_classic()+
  xlab(expression(mu[T]~change~(degree~C)))+
  ylab("Odds ratio")+
  scale_y_continuous(breaks=seq(0,2,0.1)-data3$lo0,labels=seq(0,2,0.1),
                     sec.axis = dup_axis(~.,breaks=seq(0,10,1)*data3$scl,labels=seq(0,10,1),name=expression("Probability density [% per (0.2" ~ degree~C ~ ")]")))+
  theme(axis.text.y.right = element_text(color="grey70"),
        axis.title.y.right = element_text(color="grey70"),
        text=element_text(family='Times'))

Fig4<-ggplot(data=data4$prd)+
  geom_hline(aes(yintercept=1-data4$lo0),linetype=1,color="grey50")+
  geom_col(data=data4$frq,aes(x=x,y=den2),fill="grey70",alpha=0.5)+
  geom_path(aes(x=x,y=lo-data4$lo0),linetype=2)+
  geom_path(aes(x=x,y=up-data4$lo0),linetype=2)+
  geom_path(aes(x=x,y=fit-data4$lo0))+
  theme_classic()+
  xlab(expression(sigma[T]~change~(degree~C)))+
  ylab("Odds ratio")+
  scale_y_continuous(breaks=seq(0,2,0.1)-data4$lo0,labels=seq(0,2,0.1),
                     sec.axis = dup_axis(~.,breaks=seq(0,10,1)*data4$scl,labels=seq(0,10,1),name=expression("Probability density [% per (0.2"~degree~C~")]")))+
  theme(axis.text.y.right = element_text(color="grey70"),
        axis.title.y.right = element_text(color="grey70"),
        text=element_text(family='Times'))


pdf("Figrue 2.pdf",height=6,width=8)
grid.arrange(Fig1,Fig2,Fig3,Fig4,ncol=2)
dev.off()
