# Supplementary material for: Declines in mental health associated with air pollution and temperature variability in China
Source: Nat Commun. 2019 May 15;10:2165. doi: 10.1038/s41467-019-10196-y (PMC6520357; doi:10.1038/s41467-019-10196-y)
Supplement: Supplementary file 5 — Source Data [file 41467_2019_10196_MOESM5_ESM.zip › 184851_2_data_set_3693984_pq31pm.txt]

##############################################################
#R codes to generate Figure 3 in the following manuscript
#Declines in mental health associated with air pollution and temperature variability in China
#Authors: Tao Xue, Tong Zhu, Yixuan Zheng, Qiang Zhang
#For more information, questions, or data requirements, please email Dr. Tao Xue (xuetaogk@126.com).

library(ggplot2)
load("3c Data of figure 3.RData")
Fig<-ggplot(data=data)+
  geom_hline(aes(yintercept=1),linetype=2,color="grey")+
  geom_linerange(aes(x=lab,ymin=lo,ymax=up))+
  geom_point(aes(x=lab,y=mid),shape=rep(c(21,16,16,16),4),fill="white")+
  facet_wrap(~x2,scales="free_y",ncol=1,strip.position = "bottom",
             labeller = label_parsed
  )+
  coord_flip()+
  theme_classic()+
  theme(axis.title = element_blank(),text=element_text(family = "Times"))+
  scale_x_discrete(labels=labs)

pdf("Figure 3 demo.pdf",height=5,width=5)
print(Fig)
dev.off()
